# Supplementary material for: Rewiring an olfactory circuit by altering cell-surface combinatorial code
Source: Nature. 2025 Nov 19;649(8097):677–84. doi: 10.1038/s41586-025-09769-3 (PMC12804075; doi:10.1038/s41586-025-09769-3)
Supplement: Supplementary file 1 — Summary of genotypes used in each experiment, arranged according to figure panels. [file 41586_2025_9769_MOESM1_ESM.xlsx]

## Sheet: Sheet1
Figure and panel	Brief description	Fly genotype
		x chromosome	2nd chromosome	3rd chromosome
Figure 1
b	wild type DA1-ORN and DA1-PN	UAS-Dcr2 (BDSC 24646), UAS-mCD8-GFP (BDSC 24648) / w or y	R24A10-QF2 (this work), QUAS-mtdTomato-HA (BDSC 30004) / +	R78H05-p65.AD (BDSC 601815), R22E04-GAL4.DBD (BDSC 68303) / +
c	wild type DA1-ORN and VA1v-PN	UAS-Dcr2 / w or y	VT003280-LexA (BDSC 94678), lexAop-rCD2::RFP-p10.UAS-mCD8::GFP-p10 (BDSC 67093) / +	R78H05-p65.AD, R22E04-GAL4.DBD / +
h	Kek1 overexpression with DA1-PN colabeling	UAS-Dcr2, UAS-mCD8-GFP / w or y	R24A10-QF2, QUAS-mtdTomato-HA / UAS-Kek1 (BDSC 43665)	R78H05-p65.AD, R22E04-GAL4.DBD / +
	Fili overexpression with DA1-PN colabeling	UAS-Dcr2, UAS-mCD8-GFP / w or y	R24A10-QF2, QUAS-mtdTomato-HA / +	R78H05-p65.AD, R22E04-GAL4.DBD / UAS-Fili (DGRC 109636 )
	Kirre overexpression with DA1-PN colabeling	UAS-Dcr2, UAS-mCD8-GFP / UAS-Kirre (BDSC 26609)	R24A10-QF2, QUAS-mtdTomato-HA / +	R78H05-p65.AD, R22E04-GAL4.DBD / +
	Ptp10D RNAi with DA1-PN colabeling	UAS-Dcr2, UAS-mCD8-GFP / w or y	R24A10-QF2, QUAS-mtdTomato-HA / +	R78H05-p65.AD, R22E04-GAL4.DBD / UAS-Ptp10D-RNAi (VDRC 8010)
	ten-a RNAi with DA1-PN colabeling	UAS-Dcr2, UAS-mCD8-GFP / w or y	R24A10-QF2, QUAS-mtdTomato-HA / +	R78H05-p65.AD, R22E04-GAL4.DBD / UAS-Ten-a-RNAi (BDSC 29439)
	Ten-m overexpression with DA1-PN colabeling	UAS-Dcr2, UAS-mCD8-GFP / w or y	R24A10-QF2, QUAS-mtdTomato-HA / +	R78H05-p65.AD, R22E04-GAL4.DBD / UAS-Ten-m (BDSC 41567)
	klg RNAi with DA1-PN colabeling	UAS-Dcr2, UAS-mCD8-GFP / w or y	R24A10-QF2, QUAS-mtdTomato-HA / +	R78H05-p65.AD, R22E04-GAL4.DBD / UAS-klg-RNAi (BDSC 28746)
	con RNAi with DA1-PN colabeling	UAS-Dcr2, UAS-mCD8-GFP / w or y	R24A10-QF2, QUAS-mtdTomato-HA / UAS-con-RNAi (VDRC 17898)	R78H05-p65.AD, R22E04-GAL4.DBD / +
	Kek1 overexpression with VA1v-PN colabeling	UAS-Dcr2 / w or y	VT003280-LexA, lexAop-rCD2::RFP-p10.UAS-mCD8::GFP-p10 / UAS-Kek1	R78H05-p65.AD, R22E04-GAL4.DBD / +
	Fili overexpression with VA1v-PN colabeling	UAS-Dcr2 / w or y	VT003280-LexA, lexAop-rCD2::RFP-p10.UAS-mCD8::GFP-p10 / +	R78H05-p65.AD, R22E04-GAL4.DBD / UAS-Fili
	Kirre overexpression with VA1v-PN colabeling	UAS-Dcr2 / UAS-Kirre	VT003280-LexA, lexAop-rCD2::RFP-p10.UAS-mCD8::GFP-p10 / +	R78H05-p65.AD, R22E04-GAL4.DBD / +
	Ptp10D RNAi with VA1v-PN colabeling	UAS-Dcr2 / w or y	VT003280-LexA, lexAop-rCD2::RFP-p10.UAS-mCD8::GFP-p10 / +	R78H05-p65.AD, R22E04-GAL4.DBD / UAS-Ptp10D-RNAi
	ten-a RNAi with VA1v-PN colabeling	UAS-Dcr2 / w or y	VT003280-LexA, lexAop-rCD2::RFP-p10.UAS-mCD8::GFP-p10 / +	R78H05-p65.AD, R22E04-GAL4.DBD / UAS-Ten-a-RNAi
	Ten-m overexpression with VA1v-PN colabeling	UAS-Dcr2 / w or y	VT003280-LexA, lexAop-rCD2::RFP-p10.UAS-mCD8::GFP-p10 / +	R78H05-p65.AD, R22E04-GAL4.DBD / UAS-Ten-m
	klg RNAi with VA1v-PN colabeling	UAS-Dcr2 / w or y	VT003280-LexA, lexAop-rCD2::RFP-p10.UAS-mCD8::GFP-p10 / +	R78H05-p65.AD, R22E04-GAL4.DBD / UAS-klg-RNAi
	con RNAi with VA1v-PN colabeling	UAS-Dcr2 / w or y	VT003280-LexA, lexAop-rCD2::RFP-p10.UAS-mCD8::GFP-p10 / UAS-con-RNAi	R78H05-p65.AD, R22E04-GAL4.DBD / +
Figure 2
b	R+ x2 with DA1-PN colabeling	UAS-Dcr2, UAS-mCD8-GFP / w or y	R24A10-QF2, QUAS-mtdTomato-HA / UAS-Kek1	R78H05-p65.AD, R22E04-GAL4.DBD / UAS-Fili
	R+ x3 with DA1-PN colabeling	UAS-Dcr2, UAS-mCD8-GFP / UAS-Kirre	R24A10-QF2, QUAS-mtdTomato-HA / UAS-Kek1	R78H05-p65.AD, R22E04-GAL4.DBD / UAS-Fili
	∆A x2 with DA1-PN colabeling	UAS-Dcr2, UAS-mCD8-GFP / w or y	R24A10-QF2, QUAS-mtdTomato-HA / UAS-con-RNAi	R78H05-p65.AD, R22E04-GAL4.DBD / UAS-ten-a-RNAi
	∆A x2 & R– with DA1-PN colabeling	UAS-Dcr2, UAS-mCD8-GFP / w or y	R24A10-QF2, QUAS-mtdTomato-HA / UAS-con-RNAi	R78H05-p65.AD, R22E04-GAL4.DBD / UAS-ten-a-RNAi, UAS-Ptp10D-RNAi
	∆A x2 & R+ x2 with DA1-PN colabeling	UAS-Dcr2, UAS-mCD8-GFP / w or y	R24A10-QF2, QUAS-mtdTomato-HA / UAS-con-RNAi, UAS-Kek1	R78H05-p65.AD, R22E04-GAL4.DBD / UAS-ten-a-RNAi, UAS-Fili
	R+ x2 & R– with DA1-PN colabeling	UAS-Dcr2, UAS-mCD8-GFP / w or y	R24A10-QF2, QUAS-mtdTomato-HA / UAS-Kek1	R78H05-p65.AD, R22E04-GAL4.DBD / UAS-Fili, UAS-Ptp10D-RNAi
	R+ x2 with VA1v-PN colabeling	UAS-Dcr2, UAS-mCD8-GFP / w or y	VT003280-LexA, lexAop-rCD2::RFP-p10.UAS-mCD8::GFP-p10 / UAS-Kek1	R78H05-p65.AD, R22E04-GAL4.DBD / UAS-Fili
	R+ x3 with VA1v-PN colabeling	UAS-Dcr2, UAS-mCD8-GFP / UAS-Kirre	VT003280-LexA, lexAop-rCD2::RFP-p10.UAS-mCD8::GFP-p10 / UAS-Kek1	R78H05-p65.AD, R22E04-GAL4.DBD / UAS-Fili
	∆A x2 with VA1v-PN colabeling	UAS-Dcr2, UAS-mCD8-GFP / w or y	VT003280-LexA, lexAop-rCD2::RFP-p10.UAS-mCD8::GFP-p10 / UAS-con-RNAi	R78H05-p65.AD, R22E04-GAL4.DBD / UAS-ten-a-RNAi
	∆A x2 & R– with VA1v-PN colabeling	UAS-Dcr2, UAS-mCD8-GFP / w or y	VT003280-LexA, lexAop-rCD2::RFP-p10.UAS-mCD8::GFP-p10 / UAS-con-RNAi	R78H05-p65.AD, R22E04-GAL4.DBD / UAS-ten-a-RNAi, UAS-Ptp10D-RNAi
	∆A x2 & R+ x2 with VA1v-PN colabeling	UAS-Dcr2, UAS-mCD8-GFP / w or y	VT003280-LexA, lexAop-rCD2::RFP-p10.UAS-mCD8::GFP-p10 / UAS-con-RNAi, UAS-Kek1	R78H05-p65.AD, R22E04-GAL4.DBD / UAS-ten-a-RNAi, UAS-Fili
	R+ x2 & R– with VA1v-PN colabeling	UAS-Dcr2, UAS-mCD8-GFP / w or y	VT003280-LexA, lexAop-rCD2::RFP-p10.UAS-mCD8::GFP-p10 / UAS-Kek1	R78H05-p65.AD, R22E04-GAL4.DBD / UAS-Fili, UAS-Ptp10D-RNAi
c	R+ x2 & R– & ∆A x2 with DA1-PN colabeling	UAS-Dcr2, UAS-mCD8-GFP / w or y	R24A10-QF2, QUAS-mtdTomato-HA / UAS-con-RNAi, UAS-Kek1	R78H05-p65.AD, R22E04-GAL4.DBD / UAS-ten-a-RNAi, UAS-Fili, UAS-Ptp10D-RNAi
	R+ x2 & R– & ∆A x2 with VA1v-PN and VA1v-ORN colabeling	UAS-Dcr2, UAS-mCD8-GFP / w or y	VT003280-LexA, lexAop-rCD2::RFP-p10.UAS-mCD8::GFP-p10 / UAS-con-RNAi, UAS-Kek1, OR47b-ratCD2 (BDSC 9916)	R78H05-p65.AD, R22E04-GAL4.DBD / UAS-ten-a-RNAi, UAS-Fili, UAS-Ptp10D-RNAi
Figure 3
	Control	UAS-Dcr2 / w	VT003280-LexA, UAS-IVS-myr-tdtomato (BDSC 32222) / VT003280-LexA	R78H05-p65.AD, R22E04-GAL4.DBD, LexAop-IVS-jGCaMP7b (BDSC 80915) / +
	DA1-ORN rewired	UAS-Dcr2 / w	VT003280-LexA, UAS-IVS-myr-tdtomato / UAS-con-RNAi, UAS-Kek1, VT003280-LexA	R78H05-p65.AD, R22E04-GAL4.DBD, LexAop-IVS-jGCaMP7b / UAS-ten-a-RNAi, UAS-Fili, UAS-Ptp10D-RNAi
Figure 4
	Control male	UAS-Dcr2 / y	VT003280-LexA, UAS-IVS-myr-tdtomato (BDSC 32222) / VT003280-LexA	R78H05-p65.AD, R22E04-GAL4.DBD, LexAop-IVS-jGCaMP7b (BDSC 80915) / +
	DA1-ORN rewired male	UAS-Dcr2 / y	VT003280-LexA, UAS-IVS-myr-tdtomato / UAS-con-RNAi, UAS-Kek1, VT003280-LexA	R78H05-p65.AD, R22E04-GAL4.DBD, LexAop-IVS-jGCaMP7b / UAS-ten-a-RNAi, UAS-Fili, UAS-Ptp10D-RNAi
Figure 5
b, c	VA1d-PN & wild type	UAS-Dcr2, UAS-mCD8-GFP / w or y	R20D10-QF210, QUAS-mtdTomato-HA / +	R78H05-p65.AD, R31F09-GAL4.DBD (BDSC 68759) / +
	VA1d-PN & CSP set 1	UAS-Dcr2, UAS-mCD8-GFP / w or y	R20D10-QF2, QUAS-mtdTomato-HA / UAS-con-RNAi, UAS-Kek1	R78H05-p65.AD, R31F09-GAL4.DBD / UAS-Ptp10D-RNAi, UAS-Sema-2b-RNAi (BDSC 28932)
	VA1d-PN & CSP set 2	UAS-Dcr2, UAS-mCD8-GFP / UAS-Kirre	R20D10-QF2, QUAS-mtdTomato-HA / UAS-Kek1	R78H05-p65.AD, R31F09-GAL4.DBD / UAS-Ptp10D-RNAi, UAS-Ten-m-RNAi (BDSC 29390), UAS-Klg17
	VA1d-PN & CSP set 3	UAS-Dcr2, UAS-mCD8-GFP / UAS-Ten-a (BDSC 41563)	R20D10-QF2, QUAS-mtdTomato-HA / +	R78H05-p65.AD, R31F09-GAL4.DBD / UAS-Sema-2b-RNAi
	VA1v-PN & wild type	UAS-Dcr2 / w or y	VT003280-LexA, lexAop-rCD2::RFP-p10.UAS-mCD8::GFP-p10 / +	R78H05-p65.AD, R31F09-GAL4.DBD / +
	VA1v-PN & CSP set 1	UAS-Dcr2 / w or y	VT003280-LexA, lexAop-rCD2::RFP-p10.UAS-mCD8::GFP-p10 / UAS-con-RNAi, UAS-Kek1	R78H05-p65.AD, R31F09-GAL4.DBD / UAS-Ptp10D-RNAi, UAS-Sema-2b-RNAi
	VA1v-PN & CSP set 2	UAS-Dcr2 / UAS-Kirre	VT003280-LexA, lexAop-rCD2::RFP-p10.UAS-mCD8::GFP-p10 / UAS-Kek1	R78H05-p65.AD, R31F09-GAL4.DBD / UAS-Ptp10D-RNAi, UAS-Ten-m-RNAi, UAS-Klg
	VA1v-PN & CSP set 3	UAS-Dcr2 / UAS-Ten-a	VT003280-LexA, lexAop-rCD2::RFP-p10.UAS-mCD8::GFP-p10 / +	R78H05-p65.AD, R31F09-GAL4.DBD / UAS-Sema-2b-RNAi
	DC3-PN & wild type	UAS-Dcr2, UAS-mCD8-GFP / w or y	R82E01-QF210, QUAS-mtdTomato-HA / +	R78H05-p65.AD, R31F09-GAL4.DBD / +
	DC3-PN & CSP set 1	UAS-Dcr2, UAS-mCD8-GFP / w or y	R82E01-QF2, QUAS-mtdTomato-HA / UAS-con-RNAi, UAS-Kek1	R78H05-p65.AD, R31F09-GAL4.DBD / UAS-Ptp10D-RNAi, UAS-Sema-2b-RNAi
	DC3-PN & CSP set 2	UAS-Dcr2, UAS-mCD8-GFP / UAS-Kirre	R82E01-QF2, QUAS-mtdTomato-HA / UAS-Kek1	R78H05-p65.AD, R31F09-GAL4.DBD / UAS-Ptp10D-RNAi, UAS-Ten-m-RNAi, UAS-Klg
	DC3-PN & CSP set 3	UAS-Dcr2, UAS-mCD8-GFP / UAS-Ten-a	R82E01-QF2, QUAS-mtdTomato-HA / +	R78H05-p65.AD, R31F09-GAL4.DBD / UAS-Sema-2b-RNAi
	DL3-PN & wild type	UAS-Dcr2 / w or y	R37H08-LexA (BDSC 52766), lexAop-rCD2::RFP-p10.UAS-mCD8::GFP-p10 / +	R78H05-p65.AD, R31F09-GAL4.DBD / +
	DL3-PN & CSP set 1	UAS-Dcr2 / w or y	R37H08-LexA, lexAop-rCD2::RFP-p10.UAS-mCD8::GFP-p10 / UAS-con-RNAi, UAS-Kek1	R78H05-p65.AD, R31F09-GAL4.DBD / UAS-Ptp10D-RNAi, UAS-Sema-2b-RNAi
	DL3-PN & CSP set 2	UAS-Dcr2 / UAS-Kirre	R37H08-LexA, lexAop-rCD2::RFP-p10.UAS-mCD8::GFP-p10 / UAS-Kek1	R78H05-p65.AD, R31F09-GAL4.DBD / UAS-Ptp10D-RNAi, UAS-Ten-m-RNAi, UAS-Klg
	DL3-PN & CSP set 3	UAS-Dcr2 / UAS-Ten-a	R37H08-LexA, lexAop-rCD2::RFP-p10.UAS-mCD8::GFP-p10 / +	R78H05-p65.AD, R31F09-GAL4.DBD / UAS-Sema-2b-RNAi
d, e, j	controls	UAS-Dcr2 / w	VT003280-LexA, UAS-IVS-myr-tdtomato / VT003280-LexA	R78H05-p65.AD, R31F09-GAL4.DBD, LexAop-IVS-jGCaMP7b / +
	VA1d-ORN to VA1v-PN rewired	UAS-Dcr2 / w	VT003280-LexA, UAS-IVS-myr-tdtomato / VT003280-LexA, UAS-con-RNAi, UAS-Kek1	R78H05-p65.AD, R31F09-GAL4.DBD, LexAop-IVS-jGCaMP7b / UAS-Ptp10D-RNAi, UAS-Sema-2b-RNAi
f, g, k	controls	UAS-Dcr2, QUAS-GCaMP8m (this work) / +	R82E01-QF2, UAS-IVS-myr-tdtomato / R82E01-QF2	R78H05-p65.AD, R31F09-GAL4.DBD, QUAS-GCaMP8m (this work) / +
	VA1d-ORN to DC3-PN rewired	UAS-Dcr2, QUAS-GCaMP8m / UAS-Kirre	R82E01-QF2, UAS-IVS-myr-tdtomato / UAS-Kek1, R82E01-QF2	R78H05-p65.AD, R31F09-GAL4.DBD, QUAS-GCaMP8m / UAS-Ptp10D-RNAi, UAS-Ten-m-RNAi, UAS-Klg
h, i, l	controls	UAS-Dcr2 / w	R37H08-LexA, UAS-IVS-myr-tdtomato / R37H08-LexA	R78H05-p65.AD, R31F09-GAL4.DBD, LexAop-IVS-jGCaMP7b / +
	VA1d-ORN to DL3-PN rewired	UAS-Dcr2 / UAS-Ten-a	R37H08-LexA, UAS-IVS-myr-tdtomato / R37H08-LexA	R78H05-p65.AD, R31F09-GAL4.DBD, LexAop-IVS-jGCaMP7b / UAS-Sema-2b-RNAi
Extended Data Figure. 1
	DA1-ORN	UAS-mCD8-GFP / w or y	+	R78H05-p65.AD, R22E04-GAL4.DBD / +
Extended Data Figure. 2
c		UAS-Dcr2 / w or y	Mz19-GAL4 (BDSC 34497), QUAS_mCD8_GFP (BDSC 30002), Or47b_rCD2, Or88a_mtdTomato (BDSC 64070)/ +	+
d		UAS-Dcr2 / w or y	Mz19-GAL4, QUAS_mCD8_GFP, Or47b_rCD2, Or88a_mtdTomato / UAS-con-RNAi	+
e		UAS-Dcr2, UAS-mCD8-GFP / w or y	R20D10-QF2, QUAS-mtdTomato-HA / +	R78H05-p65.AD, R31F09-GAL4.DBD / +
f		UAS-Dcr2, UAS-mCD8-GFP / w or y	R20D10-QF2, QUAS-mtdTomato-HA / +	R78H05-p65.AD, R31F09-GAL4.DBD / UAS-Klg
Extended Data Figure. 5
	No ptp10D RNAi with DA1-PN colabeling	UAS-Dcr2, UAS-mCD8-GFP / w or y	R24A10-QF2, QUAS-mtdTomato-HA / UAS-con-RNAi, UAS-Kek1	R78H05-p65.AD, R22E04-GAL4.DBD / UAS-Ten-a-RNAi, UAS-Fili
	No Ten-a RNAi with DA1-PN colabeling	UAS-Dcr2, UAS-mCD8-GFP / w or y	R24A10-QF2, QUAS-mtdTomato-HA / UAS-con-RNAi, UAS-Kek1	R78H05-p65.AD, R22E04-GAL4.DBD / UAS-Fili, UAS-Ptp10D-RNAi
	No con RNAi with DA1-PN colabeling	UAS-Dcr2, UAS-mCD8-GFP / w or y	R24A10-QF2, QUAS-mtdTomato-HA / UAS-Kek1	R78H05-p65.AD, R22E04-GAL4.DBD / UAS-Ten-a-RNAi, UAS-Fili, UAS-Ptp10D-RNAi
	No Kek1 OE with DA1-PN colabeling	UAS-Dcr2, UAS-mCD8-GFP / w or y	R24A10-QF2, QUAS-mtdTomato-HA / UAS-con-RNAi	R78H05-p65.AD, R22E04-GAL4.DBD / UAS-Ten-a-RNAi, UAS-Fili, UAS-Ptp10D-RNAi
	No Fili OE with DA1-PN colabeling	UAS-Dcr2, UAS-mCD8-GFP / w or y	R24A10-QF2, QUAS-mtdTomato-HA / UAS-con-RNAi, UAS-Kek1	R78H05-p65.AD, R22E04-GAL4.DBD / UAS-Ten-a-RNAi, UAS-Ptp10D-RNAi
	No ptp10D RNAi with VA1v-PN colabeling	UAS-Dcr2, UAS-mCD8-GFP / w or y	VT003280-LexA, lexAop-rCD2::RFP-p10.UAS-mCD8::GFP-p10 / UAS-con-RNAi, UAS-Kek1	R78H05-p65.AD, R22E04-GAL4.DBD / UAS-Ten-a-RNAi, UAS-Fili
	No Ten-a RNAi with VA1v-PN colabeling	UAS-Dcr2, UAS-mCD8-GFP / w or y	VT003280-LexA, lexAop-rCD2::RFP-p10.UAS-mCD8::GFP-p10 / UAS-con-RNAi, UAS-Kek1	R78H05-p65.AD, R22E04-GAL4.DBD / UAS-Fili, UAS-Ptp10D-RNAi
	No con RNAi with VA1v-PN colabeling	UAS-Dcr2, UAS-mCD8-GFP / w or y	VT003280-LexA, lexAop-rCD2::RFP-p10.UAS-mCD8::GFP-p10 / UAS-Kek1	R78H05-p65.AD, R22E04-GAL4.DBD / UAS-Ten-a-RNAi, UAS-Fili, UAS-Ptp10D-RNAi
	No Kek1 OE with VA1v-PN colabeling	UAS-Dcr2, UAS-mCD8-GFP / w or y	VT003280-LexA, lexAop-rCD2::RFP-p10.UAS-mCD8::GFP-p10 / UAS-con-RNAi	R78H05-p65.AD, R22E04-GAL4.DBD / UAS-Ten-a-RNAi, UAS-Fili, UAS-Ptp10D-RNAi
	No Fili OE with VA1v-PN colabeling	UAS-Dcr2, UAS-mCD8-GFP / w or y	VT003280-LexA, lexAop-rCD2::RFP-p10.UAS-mCD8::GFP-p10 / UAS-con-RNAi, UAS-Kek1	R78H05-p65.AD, R22E04-GAL4.DBD / UAS-Ten-a-RNAi, UAS-Ptp10D-RNAi
	5-CSP manipulation	Same as Fig. 2c
Extended Data Figure. 6
	rewired male with DA1-PN colabeling	UAS-Dcr2, UAS-mCD8-GFP / y	R24A10-QF2, QUAS-mtdTomato-HA / UAS-con-RNAi, UAS-Kek1	R78H05-p65.AD, R22E04-GAL4.DBD / UAS-Ten-a-RNAi, UAS-Fili, UAS-Ptp10D-RNAi
	rewired male with VA1v-PN colabeling	UAS-Dcr2, UAS-mCD8-GFP / y	VT003280-LexA, lexAop-rCD2::RFP-p10.UAS-mCD8::GFP-p10 / UAS-con-RNAi, UAS-Kek1	R78H05-p65.AD, R22E04-GAL4.DBD / UAS-Ten-a-RNAi, UAS-Fili, UAS-Ptp10D-RNAi
	rewired female with DA1-PN colabeling	UAS-Dcr2, UAS-mCD8-GFP / w	R24A10-QF2, QUAS-mtdTomato-HA / UAS-con-RNAi, UAS-Kek1	R78H05-p65.AD, R22E04-GAL4.DBD / UAS-Ten-a-RNAi, UAS-Fili, UAS-Ptp10D-RNAi
	rewired female with VA1v-PN colabeling	UAS-Dcr2, UAS-mCD8-GFP / w	VT003280-LexA, lexAop-rCD2::RFP-p10.UAS-mCD8::GFP-p10 / UAS-con-RNAi, UAS-Kek1	R78H05-p65.AD, R22E04-GAL4.DBD / UAS-Ten-a-RNAi, UAS-Fili, UAS-Ptp10D-RNAi
	DA1-ORN rewired with VA1d-ORN colabeling	UAS-Dcr2, UAS-mCD8-GFP / w	Mz19-QF, QUAS-mCD8GFP, Or47b-rCD2, Or88a-mtdT41 / UAS-con-RNAi, UAS-Kek1	R78H05-p65.AD, R22E04-GAL4.DBD / UAS-Ten-a-RNAi, UAS-Fili, UAS-Ptp10D-RNAi
	Control for VA1d-ORN colabeling	UAS-Dcr2, UAS-mCD8-GFP / w	Mz19-QF, QUAS-mCD8GFP, Or47b-rCD2, Or88a-mtdT / +	R78H05-p65.AD, R22E04-GAL4.DBD / +
	DA1-ORN rewired with VA2-ORN colabeling	UAS-Dcr2, UAS-mCD8-GFP / w	Or92a-rCD2, Or98a-mCD8-GFP9 / UAS-con-RNAi, UAS-Kek1	R78H05-p65.AD, R22E04-GAL4.DBD / UAS-Ten-a-RNAi, UAS-Fili, UAS-Ptp10D-RNAi
	Control for VA2-ORN colabeling	UAS-Dcr2, UAS-mCD8-GFP / w	Or92a-rCD2, Or98a-mCD8-GFP / +	R78H05-p65.AD, R22E04-GAL4.DBD / +
Extended Data Figure. 7	Same as Fig. 3
Extended Data Figure. 8
b, c	Control male	UAS-Dcr2 / y	VT003280-LexA, UAS-IVS-myr-tdtomato (BDSC 32222) / VT003280-LexA	R78H05-p65.AD, R22E04-GAL4.DBD, LexAop-IVS-jGCaMP7b (BDSC 80915) / +
	DA1-ORN rewired male	UAS-Dcr2 / y	VT003280-LexA, UAS-IVS-myr-tdtomato / UAS-con-RNAi, UAS-Kek1, VT003280-LexA	R78H05-p65.AD, R22E04-GAL4.DBD, LexAop-IVS-jGCaMP7b / UAS-Ten-a-RNAi, UAS-Fili, UAS-Ptp10D-RNAi
	female	Canton-S (BDSC 64349)
e-j	rewired male with DA1-ORN expressing Kir2.1	UAS-Dcr2 / w	UAS-Kir2.1-T2A-tdtomato42 / UAS-con-RNAi, UAS-Kek1, VT003280-LexA	R78H05-p65.AD, R22E04-GAL4.DBD, LexAop-IVS-jGCaMP7b / UAS-Ten-a-RNAi, UAS-Fili, UAS-Ptp10D-RNAi
	rewired male with DA1-ORN expressing csChrimson	UAS-Dcr2 / w	UAS-csChrimson-mCherry43 / UAS-con-RNAi, UAS-Kek1, VT003280-LexA	R78H05-p65.AD, R22E04-GAL4.DBD, LexAop-IVS-jGCaMP7b / UAS-Ten-a-RNAi, UAS-Fili, UAS-Ptp10D-RNAi
	Control male for the Kir2.1 group	UAS-Dcr2 / w	UAS-Kir2.1-T2A-tdtomato42 / VT003280-LexA	R78H05-p65.AD, R22E04-GAL4.DBD, LexAop-IVS-jGCaMP7b / +
	Control male for the csChrimson group	UAS-Dcr2 / w	UAS-csChrimson-mCherry43 / VT003280-LexA	R78H05-p65.AD, R22E04-GAL4.DBD, LexAop-IVS-jGCaMP7b / +
k-l	male with DA1-ORN expressing Kir2.1	UAS-Dcr2 / w	UAS-Kir2.1-T2A-tdtomato42 / +	R78H05-p65.AD, R22E04-GAL4.DBD / +
	Control male	UAS-Dcr2 / w	+ / +	R78H05-p65.AD, R22E04-GAL4.DBD / +
Extended Data Figure. 10
a	VA1v-PN & CSP set 1 without trajectory manipulation	UAS-Dcr2 / w or y	VT003280-LexA, lexAop-rCD2::RFP-p10.UAS-mCD8::GFP-p10 / UAS-Con-RNAi, UAS-Kek1	R78H05-p65.AD, R31F09-GAL4.DBD / UAS-Ptp10D-RNAi
b	DL3-PN & CSP set 3 without trajectory manipulation	UAS-Dcr2 / UAS-Ten-a	R37H08-LexA, lexAop-rCD2::RFP-p10.UAS-mCD8::GFP-p10 / +	R78H05-p65.AD, R31F09-GAL4.DBD / +
c, d	Same as Fig. 5b, but without Sema-2b RNAi in groups that do not have trajectory manipulation
Reference 41. Ward, A., Hong, W., Favaloro, V. & Luo, L. Toll Receptors Instruct Axon and Dendrite Targeting and Participate in Synaptic Partner Matching in a Drosophila Olfactory Circuit. Neuron 85, 1013–1028 (2015).
Reference 42. Vijayan, V. et al. A rise-to-threshold process for a relative-value decision. Nature 619, 563–571 (2023).
Reference 43. Jovanic, T. et al. Competitive Disinhibition Mediates Behavioral Choice and Sequences in Drosophila. Cell 167, 858-870.e19 (2016).
