# Supplementary material for: Rewiring an olfactory circuit by altering cell-surface combinatorial code
Source: Nature. 2025 Nov 19;649(8097):677–84. doi: 10.1038/s41586-025-09769-3 (PMC12804075; doi:10.1038/s41586-025-09769-3)
Supplement: Supplementary file 7 — Source Data Figs. 2–5 and Source Data Extended Data Figs. 2, 3 and 5–8 [file 41586_2025_9769_MOESM7_ESM.xlsx]

## Sheet: Figure 2
Fig 2a, top groups, from left to right	Each cell is the y value of a circle in the plot
WT	67.7675	82.048	85.7645	79.9917	82.1517	83.4432	84.2486	81.4813	90.8148	82.9913	84.5292	80.5721	72.0868
R+ (Kek1 OE)	81.8551	73.2816	87.5756	84.6999	67.2497	78.068	82.3235	66.9284	67.6545	65.6959
R+ (Fili OE)	88.3395	76.7821	78.8295	67.3065	81.7005
R+ (Kirre OE)	86.4802	84.8718	86.2903	83.6346	71.0787	59.0449	84.6533	76.918	81.1882
R–	65.0062	75.2502	84.8695	68.2993	72.521	53.0096	66.9952	68.0746	54.9552	64.7596	73.0401
∆A (Ten-a RNAi)	85.0738	62.2153	73.6952	80.0847	57.9474	59.6324	52.1991	69.4525	64.7806	78.624	93.616
∆A (Ten-m OE)	0	0	9.37219	19.2528	0	0	0	38.7446	0	0	0
∆A (klg RNAi)	76.4539	76.1825	77.3547	78.9882	74.2573	80.3307	79.2356	81.3782	78.9702	62.3327	62.9955
∆A (Con RNAi)	79.8743	83.671	82.5567	52.4213	89.4172	74.9971	82.8194	80.6908
R+ x2	22.0984	20.0906	51.3211	49.1533	22.6585	11.9161
R+ x3	55.7301	70.7774	36.8595	56.5673	76.6161	45.119	35.7414	32.0662	25.1673	56.0513
∆A x2	71.4082	54.0798	56.7263	51.8853	51.1192	39.8352	62.9142	59.3944	88.0998
∆Ax2 & R–	74.3602	53.3849	62.0362	64.1202	57.4113	61.9449	60.0523	67.7705	55.2334	76.3665	57.785	73.8994
R+x2 & R–	11.5335	1.45344	24.4184	55.862	44.851	30.9569	2.07888
∆Ax2 & R+x2	9.63107	15.5279	2.80753	20.8031	70.4583	13.8287	0	18.1228	10.5221	4.39048
∆Ax2 & R+x2 & R–	8.61219	0	10.2454	9.69204	1.12481	0	4.50513	4.48027	2.86895	0.86601
Fig 2a, bottom groups, from left to right	Each cell is the y value of a circle in the plot
WT	0.00615669	0	0	0	0	0	0	0	0	0	0
R+ (Kek1 OE)	0	0	0	0	0	0	0	0	0	0
R+ (Fili OE)	48.4667	27.189	16.095	17.963	45.0727	33.7848	10.3127	2.24406	12.5888	0	0	0	0
R+ (Kirre OE)	0.393839	0	0.385908	0.470098	0	0	0.0537339	0.0434539	0	0	0.00155979
R–	0	0	0	0	0.722794	0	0	0	0.0253839	0	0	0
∆A (Ten-a RNAi)	0.432642	0.244996	2.3517	1.19692	1.7778	3.82314	6.93978	1.68833	2.17878	2.47149	3.89724
∆A (Ten-m OE)	0	0	0	0	0	0	0	0	0	0
∆A (klg RNAi)	1.05017	0	0	0	0.196875	0	0	0	0	1.04829	0	0	0
∆A (Con RNAi)	0	0.259011	0	0	0	0.0421863	0	0	0	0
R+ x2	31.7407	14.0857	38.5072	44.5237	26.4099	35.2734	41.1764	82.7755	33.3726	22.3614	39.5364
R+ x3	36.1989	6.36607	22.0023	26.6339	18.2213	58.8565	15.5635	36.858	22.1442	6.78032
∆A x2	10.4686	0.156002	20.2783	54.5101	11.8895	29.228	21.0489	34.4738	35.1588	19.0573	40.4905
∆Ax2 & R–	21.141	15.0716	43.7598	16.0072	27.995	26.6029	6.35374	28.1996	28.1838	13.2391
R+x2 & R–	25.6765	50.4782	56.2755	71.8457	52.6635	62.8174	76.1852	38.5033	47.3797	39.8196	43.5312	52.3004	34.1609	44.3152
∆Ax2 & R+x2	29.9158	37.2272	31.8778	75.4089	72.3782	79.7053	80.6442	61.9286	73.5202	92.6627	54.927	68.846
∆Ax2 & R+x2 & R–	69.4525	95.3807	60.5402	67.2024	70.3369	69.4994	79.2553	84.5256	85.0939	72.6171	73.7854	85.3911	92.4597	71.0157	56.9229

## Sheet: Figure 3
Fig 3b
x axis (time, unit: second, same for all the sub-panels)		-5	-4.95	-4.9	-4.85	-4.8	-4.75	-4.7	-4.65	-4.6	-4.55	-4.5	-4.45	-4.4	-4.35	-4.3	-4.25	-4.2	-4.15	-4.1	-4.05	-4	-3.95	-3.9	-3.85	-3.8	-3.75	-3.7	-3.65	-3.6	-3.55	-3.5	-3.45	-3.4	-3.35	-3.3	-3.25	-3.2	-3.15	-3.1	-3.05	-3	-2.95	-2.9	-2.85	-2.8	-2.75	-2.7	-2.65
y axis—dark traces (mean value, unit ∆F/F)
Top row, control flies	PA column	0.105514	0.106537	0.10735	0.113544	0.118392	0.118881	0.114796	0.110083	0.110943	0.112796	0.110778	0.107422	0.110448	0.112937	0.109415	0.110599	0.118947	0.121687	0.116809	0.111437	0.105131	0.10128	0.103904	0.108723	0.111741	0.107285	0.0997212	0.102024	0.106417	0.105055	0.101055	0.098908	0.101044	0.104274	0.105959	0.107931	0.108264	0.10581	0.103657	0.106171	0.108771	0.108722	0.106336	0.102456	0.101793	0.102281	0.100084	0.100764
	cVA column	0.12234	0.120855	0.119956	0.119418	0.115582	0.116407	0.122692	0.127784	0.127585	0.124848	0.122137	0.117173	0.114111	0.117984	0.117811	0.114827	0.115103	0.116165	0.117853	0.121507	0.119313	0.114511	0.119745	0.125939	0.126902	0.124134	0.118161	0.112749	0.112038	0.116405	0.118605	0.118245	0.121162	0.122819	0.12056	0.120131	0.11869	0.115205	0.113876	0.114228	0.114036	0.118848	0.124883	0.119887	0.116317	0.119348	0.121821	0.121157
	air column	0.103459	0.100139	0.0999053	0.0964768	0.0892564	0.0895688	0.0981284	0.0999782	0.100654	0.101346	0.096695	0.0970706	0.1019	0.103602	0.0981191	0.095977	0.0970452	0.0952649	0.0975801	0.0989255	0.0951079	0.0955634	0.0952031	0.0994572	0.10526	0.100255	0.0944289	0.0953654	0.0981475	0.0992458	0.0981275	0.0966692	0.099829	0.101391	0.100605	0.100154	0.0991674	0.0980159	0.0990617	0.103141	0.104567	0.103968	0.103995	0.102733	0.102258	0.103491	0.106239	0.102573
y axis—dark traces (mean value, unit ∆F/F)
Bottom row, rewired flies	PA column	0.0939802	0.0911838	0.0919115	0.0930103	0.0924453	0.0872759	0.0847481	0.0891966	0.0929198	0.0907065	0.0879563	0.0857652	0.083319	0.0866967	0.090869	0.0926928	0.0942458	0.0911252	0.0868434	0.0791057	0.074655	0.0826629	0.0881147	0.086845	0.0865429	0.0863344	0.0886889	0.0868166	0.0836871	0.0867012	0.0875768	0.0893685	0.0920091	0.0887773	0.0862574	0.0880228	0.0884842	0.0899458	0.0928755	0.0901305	0.080835	0.0801899	0.0829186	0.0827046	0.0819176	0.0845929	0.0878545	0.0860854
	cVA column	0.0797458	0.0815144	0.0799449	0.0804749	0.0863566	0.0861893	0.0845556	0.0825463	0.0787555	0.0813512	0.0801063	0.0772721	0.0782567	0.0782363	0.0763996	0.0745943	0.0740294	0.0736916	0.0738128	0.0757181	0.0798099	0.0806965	0.078787	0.0797334	0.0802384	0.0791672	0.0768657	0.0761924	0.0774095	0.0756629	0.0730479	0.0750999	0.080536	0.0822097	0.0820408	0.0839648	0.0826246	0.0813299	0.0804807	0.0787188	0.0780353	0.0766581	0.0730751	0.071479	0.0739598	0.0737974	0.0726692	0.0725045
	air column	0.0967735	0.0933108	0.0924469	0.0946679	0.0969323	0.100933	0.102273	0.0978693	0.0960744	0.0980878	0.098407	0.0986618	0.0976725	0.0956508	0.0934243	0.0951191	0.0977898	0.0946647	0.0971636	0.102218	0.0993446	0.0983437	0.0978709	0.0939589	0.0947541	0.0967651	0.0918503	0.0897478	0.0915781	0.090088	0.0888483	0.0934177	0.0979312	0.10065	0.10462	0.105449	0.0980134	0.0948132	0.10074	0.102775	0.0970779	0.0926194	0.0944332	0.0976867	0.093723	0.0924712	0.0945471	0.0946367
Fig 3c		Each cell is the y value of a circle in the plot
From left to right	PA, control	0.0304244	0.0688927	0.0609632	0.0439626	0.0408518	0.0776614	0.055261	0.0296898	0.0765276	0.0307456	0.0611359
	PA, rewired	0.031397	0.00699133	0.0438298	0.021389	0.0535498	0.140391	0.102153	0.122286	0.059312	0.0597473	0.0426579	0.0561825
	cVA, control	-0.0651583	-0.12249	-0.0350627	-0.11841	-0.0712549	-0.00494622	-0.0299676	-0.0326223	-0.0100547	-0.012785	-0.00788343
	cVA, rewired	0.0914948	0.0678526	0.0915198	0.0294207	0.0600945	0.140731	0.104908	0.137132	0.0757614	0.137142	0.0499595	0.0647242
	air, control	0.026548	-0.0143965	-0.00102597	-0.0256133	0.00206178	0.0223716	0.0231534	-0.00218524	-0.0166533	-0.00779177	0.000908302
	air, rewired	-0.0180972	-0.0054975	-0.0139436	0.0031197	-0.00850267	0.00837333	0.0097792	-0.0127577	0.00071514	0.0224526	-0.00141498	0.00905935
[truncated: 234 more columns]

## Sheet: Figure 4
Fig 4c
exp #	fly type	unilateral wing extension time (min : sec)
pair 1	rewired	8:13
	wild type
pair 2	rewired	1:15	1:49	1:50	2:41	10:27
	wild type	2:36
pair 3	rewired	0:48	1:05	1:14	1:34	1:45	1:52	2:06	2:32	2:48	2:51	2:58	3:39	3:46	3:52	3:55	4:00	4:07	4:08	4:18	4:20	4:39	4:58	5:09	5:18	5:29	5:46	5:47	5:50	5:51	6:00	6:16	6:26	6:18	6:38	6:46	6:56	7:04	7:17	7:29	7:34	7:48	10:58	11:17	12:11	14:36	22:30
	wild type	7:23	13:40
pair 4	rewired	0:47	1:14	1:29	1:34	1:45	1:50	1:51	2:07	2:32	2:48	2:58	3:25	3:33	3:39	3:45	3:52	3:55	4:06	4:08	4:09	4:18	4:20	4:39	4:57	5:09	5:18	5:29	5:50	5:51	5:59	6:17	6:38	6:46	6:56	7:05	7:17	7:28	7:36	7:47	7:48	11:17	12:11	14:36
	wild type	11:18	13:40
pair 5	rewired	2:09	2:10	2:40	2:43	2:48	3:03	3:47	3:49	3:52	4:00	4:05	5:22	5:30	5:55	6:54	6:59	6:59	7:57	9:58	10:29	12:49	13:27	14:51	18:11	18:13	25:40
	wild type	3:18
pair 6	rewired	4:47	6:23	6:25	6:41	6:51	8:10	8:12	8:24	8:25	8:25	9:12	20:11	21:12	22:49	22:54	23:09	26:59	27:05
	wild type	7:42	7:58
pair 7	rewired	0:31	0:38	0:45	0:50	0:52	0:57	1:29	1:31	1:32	1:50	1:59	2:01	2:07	2:19	3:36	3:57	5:26	5:59	8:33	12:08
	wild type
pair 8	rewired	0:49	1:23	4:21
	wild type	1:53	2:15	2:18	2:22	2:27	2:30	2:34	2:38	2:44	2:45	2:50	2:57	3:53	4:06	4:32	4:51	5:26	6:41	10:03	11:06	15:13	15:41	18:21	18:30	18:52	19:01
pair 9	rewired	2:12	4:10	4:23	4:24	4:25	4:26	5:34	5:40	5:47	5:53	5:55	5:56	6:12	6:13	6:16	6:19	6:22	6:29	6:38	6:40	6:41	6:53	6:54	6:55	7:03	7:04	7:11	7:21	7:28	7:29	7:36	7:37	7:42	7:52	7:57	7:58	7:58	7:59	8:06	8:07	9:14	9:15	9:18	9:19	9:25	9:32	9:37	9:45
	wild type	1:59	2:26	2:53	3:29
pair 10	rewired	2:30	6:29	6:39	6:40	6:42	7:43	7:49	7:50	7:51	7:53	7:58	8:00	8:08	8:29	8:30	8:42	8:42	8:50	8:51	8:59	9:07	9:17	9:18	9:45	9:54	10:04	10:04	10:14	10:24	10:45	10:47	10:48	10:57	11:07	11:12	11:13	11:44	11:47	11:48	13:57	14:01	14:46	15:37	15:38	15:39	15:41	15:45	15:49
	wild type	0:47	7:41	12:07	12:09
pair 11	rewired	4:45	5:47	7:03	7:41
	wild type	1:42
pair 12	rewired	2:49	2:54	2:59	9:31
	wild type	22:08
pair 13	rewired
	wild type
pair 14	rewired	4:23	4:31	5:30	5:33	6:44	6:54	7:05	7:46	7:52	8:12	8:13	8:13	8:33	8:38	8:42	8:53	8:56	9:36	9:42	9:59	10:25	10:25	12:15	12:35	12:40	12:49	12:50	12:52	17:19	17:21	17:24	17:52	18:00	18:09	18:30	18:33	18:33	18:36	18:45	18:47	18:53	19:30	19:33	19:40	20:46	21:13	21:24	21:32
	wild type	0:30	10:19
pair 15	rewired	5:20	5:27	5:34	5:39	5:43	5:49	6:05	6:35	6:36	6:42	7:01	16:10	21:00	21:31	23:37	23:59	26:29	26:53
	wild type
pair 16	rewired	0:02
	wild type
pair 17	rewired
	wild type
pair 18	rewired
	wild type
pair 19	rewired	2:16	2:39	2:41	2:42	2:55	3:07	3:11	3:22	3:59	4:09	4:13	4:43	4:57	5:02	5:04	5:05	5:11	5:22	5:22	5:31	5:37	5:46	5:47	5:54	6:07	6:12	6:22	6:22	6:25	6:32	6:46	6:50	6:54	7:01	7:09	7:21	7:24	7:30	7:37	7:46	8:05	8:15	8:26	8:36	8:42	9:07	9:15	9:20
	wild type
pair 20	rewired	12:07	12:18	12:24	12:31	12:42	12:54	13:09
	wild type
Fig 4d
	Total unilateral-wing-extension number within 25-minute recordings
	Each cell is the y value of a circle in the plot
	Wild type	0	1	2	2	1	2	0	26	4	4	1	1	0	2	0	0	0	0	0	0
	Rewired	1	5	46	43	26	18	20	3	87	56	4	4	0	69	18	1	0	0	72	7
[truncated: 39 more columns]

## Sheet: Figure 5
Fig 5e
x axis (time, unit: second, same for all the sub-panels)		-5	-4.95	-4.9	-4.85	-4.8	-4.75	-4.7	-4.65	-4.6	-4.55	-4.5	-4.45	-4.4	-4.35	-4.3	-4.25	-4.2	-4.15	-4.1	-4.05	-4	-3.95	-3.9	-3.85	-3.8	-3.75	-3.7	-3.65	-3.6	-3.55	-3.5	-3.45	-3.4	-3.35	-3.3	-3.25	-3.2	-3.15	-3.1	-3.05	-3	-2.95	-2.9	-2.85	-2.8	-2.75	-2.7	-2.65
y axis—dark traces (mean value, unit ∆F/F)
Top row, control flies	PA column	0.098273	0.0987098	0.0957451	0.0944095	0.0987895	0.101701	0.101446	0.0972839	0.0913391	0.0906615	0.0950961	0.101306	0.105074	0.102981	0.102328	0.105217	0.104495	0.101023	0.0972244	0.0937599	0.0895117	0.08947	0.095647	0.0960833	0.0947837	0.0992546	0.101391	0.0993704	0.0993651	0.0981313	0.0983937	0.0988178	0.0959409	0.0953812	0.0991203	0.097992	0.0918975	0.0894507	0.0910381	0.0919417	0.0955985	0.0963842	0.0937134	0.0937214	0.0926428	0.0904663	0.0899071	0.093171
	MP column	0.102068	0.0936488	0.0832597	0.0878047	0.0973941	0.0979623	0.0965487	0.0936326	0.0917206	0.0942255	0.0940706	0.0951313	0.0972218	0.0956154	0.0950677	0.0967326	0.0991213	0.102591	0.101742	0.0971464	0.0926058	0.0905951	0.0923329	0.0952477	0.0974168	0.0972735	0.0951753	0.0927636	0.0900647	0.0883306	0.0901438	0.0945068	0.0931988	0.0889518	0.088445	0.0879143	0.0908551	0.0968306	0.0968432	0.0908564	0.0872575	0.089118	0.0922953	0.090977	0.0874297	0.0868369	0.0839879	0.0818698
	air column	0.104482	0.103104	0.0941865	0.0903416	0.0904482	0.0938826	0.0983408	0.0971671	0.0949969	0.0947201	0.0955576	0.0952855	0.0972936	0.0992045	0.100678	0.0998446	0.0959201	0.0967977	0.102373	0.104943	0.102506	0.103303	0.106095	0.104354	0.102457	0.102029	0.0979841	0.0930493	0.0964903	0.101714	0.102909	0.10015	0.0964199	0.0972609	0.0978613	0.0979741	0.100016	0.099925	0.0957637	0.0962939	0.101818	0.103817	0.103532	0.101464	0.0996118	0.100249	0.100512	0.0981081
y axis—dark traces (mean value, unit ∆F/F)
Top row, control flies	PA column	0.0937314	0.0938696	0.0990102	0.100438	0.10069	0.101816	0.100035	0.0980026	0.0949348	0.090929	0.0902837	0.0905992	0.0887002	0.0874711	0.0897064	0.0938082	0.0975293	0.100336	0.100517	0.0952935	0.0911349	0.0904168	0.0912573	0.0923244	0.0907548	0.0865029	0.0823557	0.0835281	0.086443	0.0840809	0.0836698	0.0870037	0.087528	0.0858669	0.085897	0.0873094	0.088932	0.0870915	0.081825	0.0790893	0.0801025	0.0843016	0.0865596	0.0839132	0.0835436	0.0893231	0.0931258	0.0935568
	MP column	0.0917508	0.0930843	0.0925064	0.0886068	0.0873909	0.090949	0.0937693	0.0914194	0.0867184	0.0852647	0.0876025	0.091512	0.0917778	0.0932491	0.0957917	0.0940728	0.0924222	0.0960942	0.101731	0.10316	0.0993606	0.0943491	0.0895618	0.0860594	0.0873179	0.0935199	0.096676	0.0966504	0.0988229	0.100616	0.0973334	0.0926442	0.090658	0.0882211	0.0869488	0.0883332	0.0886873	0.0882862	0.0889249	0.0853428	0.0811726	0.0841143	0.0872717	0.0862234	0.086051	0.0873792	0.0886352	0.0878886
	air column	0.0815416	0.0837517	0.0845764	0.0847935	0.0848381	0.0843682	0.082544	0.0835159	0.0849836	0.0842231	0.0867968	0.0910164	0.0922513	0.090054	0.0870596	0.08499	0.0842112	0.0823403	0.0818396	0.0846016	0.0854602	0.0844152	0.0845502	0.0850971	0.0853553	0.086671	0.0838725	0.0790658	0.0805899	0.0862338	0.0919003	0.0956655	0.092462	0.0869353	0.08641	0.0876792	0.0868749	0.0857852	0.085035	0.0823715	0.0798444	0.0787548	0.0786619	0.0833955	0.0885468	0.0887837	0.0860842	0.0840065
Fig 5g
x axis (time, unit: second, same for all the sub-panels)		-5	-4.95	-4.9	-4.85	-4.8	-4.75	-4.7	-4.65	-4.6	-4.55	-4.5	-4.45	-4.4	-4.35	-4.3	-4.25	-4.2	-4.15	-4.1	-4.05	-4	-3.95	-3.9	-3.85	-3.8	-3.75	-3.7	-3.65	-3.6	-3.55	-3.5	-3.45	-3.4	-3.35	-3.3	-3.25	-3.2	-3.15	-3.1	-3.05	-3	-2.95	-2.9	-2.85	-2.8	-2.75	-2.7	-2.65
y axis—dark traces (mean value, unit ∆F/F)
Top row, control flies	Farnesol column	0.244667	0.225932	0.21347	0.220939	0.220293	0.218949	0.221007	0.216171	0.212747	0.214698	0.210936	0.208638	0.21104	0.212615	0.219833	0.226163	0.22437	0.22255	0.211277	0.200562	0.202616	0.197173	0.200557	0.211995	0.194037	0.176264	0.188933	0.204137	0.208238	0.208139	0.213131	0.216926	0.207853	0.210667	0.220994	0.217873	0.20494	0.20206	0.198825	0.201093	0.207856	0.198784	0.189531	0.19656	0.204405	0.195931	0.189335	0.189596
	MM column	0.27149	0.266159	0.255614	0.244933	0.229166	0.226858	0.229893	0.218947	0.223597	0.247422	0.247622	0.229158	0.22231	0.227374	0.246704	0.254565	0.247987	0.248968	0.252043	0.251093	0.248846	0.245811	0.246483	0.248558	0.251486	0.264925	0.274863	0.271662	0.263434	0.248795	0.23694	0.237087	0.239949	0.231195	0.22753	0.238078	0.244122	0.240481	0.234986	0.238908	0.25144	0.252594	0.235845	0.223251	0.221217	0.224494	0.233726	0.226046
	air column	0.268751	0.263564	0.254163	0.246141	0.239535	0.234857	0.24259	0.25056	0.246832	0.249915	0.260921	0.261506	0.251713	0.246421	0.247576	0.249672	0.247462	0.247341	0.248578	0.252351	0.264041	0.267229	0.255482	0.246019	0.239463	0.237784	0.252171	0.267713	0.257281	0.231622	0.221684	0.2338	0.250508	0.254935	0.254947	0.25325	0.248093	0.246783	0.243267	0.242351	0.254437	0.256437	0.244668	0.249595	0.260678	0.262041	0.264365	0.263575
y axis—dark traces (mean value, unit ∆F/F)
Top row, control flies	Farnesol column	0.134033	0.127995	0.12216	0.126171	0.133204	0.137633	0.139484	0.15002	0.157969	0.160317	0.158331	0.144971	0.138701	0.144205	0.143839	0.136312	0.129586	0.126988	0.121968	0.112878	0.11562	0.127833	0.130941	0.141069	0.147104	0.137484	0.127498	0.119154	0.110766	0.114021	0.127116	0.137435	0.138422	0.137062	0.133429	0.121151	0.114501	0.122912	0.127338	0.121361	0.117309	0.123235	0.132708	0.138481	0.138724	0.135355	0.13327	0.137745
	MM column	0.150831	0.14397	0.140202	0.150336	0.161585	0.159947	0.148256	0.13546	0.137293	0.150671	0.149772	0.145598	0.153954	0.156951	0.149789	0.148364	0.15569	0.163891	0.166051	0.152567	0.140926	0.136105	0.14519	0.158886	0.164685	0.16304	0.157163	0.151795	0.148344	0.15543	0.169447	0.175118	0.172078	0.165614	0.162528	0.160824	0.162906	0.160318	0.158463	0.157234	0.149931	0.137718	0.135369	0.13575	0.141563	0.151358	0.150328	0.139218
	air column	0.152554	0.146723	0.140276	0.141495	0.145301	0.146089	0.14179	0.129678	0.123882	0.131439	0.139875	0.13938	0.135222	0.139604	0.150174	0.155822	0.160256	0.161503	0.148555	0.135951	0.137249	0.140388	0.140311	0.137486	0.134294	0.134482	0.132259	0.134442	0.132895	0.127718	0.129241	0.128546	0.122342	0.1192	0.120897	0.12201	0.123889	0.123155	0.120581	0.120083	0.123442	0.119551	0.118257	0.131822	0.142666	0.143388	0.139233	0.137766
Fig 5i
x axis (time, unit: second, same for all the sub-panels)		-5	-4.95	-4.9	-4.85	-4.8	-4.75	-4.7	-4.65	-4.6	-4.55	-4.5	-4.45	-4.4	-4.35	-4.3	-4.25	-4.2	-4.15	-4.1	-4.05	-4	-3.95	-3.9	-3.85	-3.8	-3.75	-3.7	-3.65	-3.6	-3.55	-3.5	-3.45	-3.4	-3.35	-3.3	-3.25	-3.2	-3.15	-3.1	-3.05	-3	-2.95	-2.9	-2.85	-2.8	-2.75	-2.7	-2.65
y axis—dark traces (mean value, unit ∆F/F)
Top row, control flies	Farnesol column	0.204915	0.214087	0.213254	0.204671	0.200792	0.204075	0.209065	0.208024	0.207291	0.208308	0.207288	0.203505	0.200115	0.202022	0.208721	0.21107	0.207584	0.201899	0.198163	0.199308	0.198999	0.198294	0.203047	0.205873	0.203778	0.201789	0.19932	0.194906	0.195918	0.195554	0.190006	0.187468	0.18693	0.189235	0.202172	0.214168	0.215119	0.216368	0.218387	0.212674	0.203702	0.206277	0.209981	0.209664	0.207894	0.206339	0.203868	0.196478
	MP column	0.194461	0.192046	0.193746	0.196243	0.189282	0.180895	0.177731	0.179956	0.186021	0.190603	0.195345	0.196455	0.196635	0.198999	0.196313	0.192113	0.195646	0.200139	0.200303	0.197635	0.198949	0.202299	0.203306	0.201736	0.199538	0.195025	0.187147	0.184104	0.185374	0.183838	0.18399	0.186299	0.187308	0.188463	0.191638	0.192215	0.187518	0.183087	0.184837	0.182689	0.179353	0.180908	0.183355	0.189587	0.192425	0.183654	0.182333	0.189177
	air column	0.200876	0.202964	0.207303	0.210464	0.207119	0.205132	0.205999	0.207545	0.205963	0.20752	0.207307	0.19932	0.195875	0.19895	0.197311	0.194651	0.203104	0.209764	0.207824	0.200643	0.194335	0.198994	0.20912	0.210669	0.203332	0.198798	0.199513	0.20115	0.199191	0.199614	0.195941	0.18866	0.193418	0.200143	0.19773	0.198221	0.200092	0.201231	0.206264	0.207844	0.201588	0.193158	0.189784	0.189508	0.188854	0.193541	0.199716	0.200553
y axis—dark traces (mean value, unit ∆F/F)
Top row, control flies	Farnesol column	0.0948609	0.0954275	0.0966214	0.097957	0.0949206	0.0930375	0.0917003	0.0926642	0.0943761	0.0938721	0.0969127	0.100317	0.103892	0.10237	0.0986763	0.0968671	0.095485	0.0958502	0.0932478	0.0914936	0.087567	0.08764	0.0908108	0.0927673	0.0948221	0.098293	0.101047	0.100996	0.0989303	0.09593	0.0946127	0.0936606	0.0930461	0.094685	0.0974286	0.100447	0.101985	0.103567	0.103342	0.101931	0.101075	0.101324	0.102947	0.105031	0.104812	0.102136	0.100518	0.0997667
	MP column	0.107149	0.10505	0.102361	0.101202	0.102637	0.104878	0.106512	0.10705	0.104497	0.102537	0.102121	0.105703	0.109698	0.113037	0.113592	0.111539	0.109373	0.10808	0.10751	0.107654	0.10853	0.108447	0.106832	0.105639	0.102901	0.101275	0.101074	0.101407	0.103222	0.104894	0.105363	0.103014	0.101729	0.101376	0.101498	0.103831	0.106717	0.107999	0.105968	0.102695	0.0995478	0.0980629	0.0982434	0.0990224	0.101397	0.105949	0.108351	0.10911
	air column	0.107416	0.106069	0.103721	0.101924	0.100945	0.102786	0.105125	0.10611	0.105556	0.103194	0.100024	0.0959888	0.0944346	0.0935234	0.0953423	0.0978455	0.0997616	0.102154	0.105444	0.110196	0.110796	0.110809	0.110106	0.108258	0.105381	0.103144	0.10205	0.100596	0.101151	0.104956	0.1092	0.109385	0.105496	0.101894	0.100667	0.101659	0.101893	0.102513	0.104867	0.108576	0.109413	0.105604	0.10159	0.0990954	0.100635	0.101636	0.102143	0.100635
Fig 5j		Each cell is the y value of a circle in the plot
From left to right	PA, control	0.00769377	-0.0350031	-0.0368543	-0.0183705	0.0345233	-0.036491	-0.0369248	-0.0375937	-0.0825371	-0.0396547
	PA, rewired	0.0499571	0.0470681	0.0375584	0.0292298	0.0268246	0.0740591	0.0177468	0.0574564	0.0591792	0.04749
	MP, control	0.072645	0.0872985	0.0396078	0.0673234	0.143777	0.126681	0.040033	0.11193	-0.00656218	0.0319111
	MP, rewired	0.0283863	0.0645192	0.064463	0.0685337	0.0834095	0.161979	0.080676	0.127574	0.0663635	0.0520124
	air, control	0.00956482	0.000412764	-0.0169549	0.0043315	-0.0198832	0.0386941	-0.0120593	-0.0155411	-0.033408	-0.0128659
	air, rewired	0.00599481	0.00350961	0.00253422	0.00429242	0.0004401	-0.00597313	-0.000496714	-0.0128084	0.00447383	-0.00651973
Fig 5k		Each cell is the y value of a circle in the plot
From left to right	Farnesol, control	0.0196534	0.100537	-0.0500456	0.0413339	-0.0240573	0.0871123	0.0525315	-0.0386512	0.069145	0.096235	-0.0343452	0.0219363
	Farnesol, rewired	0.0937248	0.154856	0.0448305	0.112474	0.0961302	0.0252187	0.190498	0.0668034	0.107424
	MM, control	0.18532	0.356546	0.25523	0.317153	0.328742	0.295457	0.343445	0.412396	0.248137	0.351074	0.167599	0.36617
	MM, rewired	0.140013	0.189274	0.0605983	-0.0394727	0.12573	0.0725579	0.235773	0.0990728	0.177049
	air, control	-0.0226337	0.00287495	-0.0350259	-0.0201536	-0.0575159	-0.00104297	0.0934326	-0.0473411	-0.00830384	-0.0085307	0.0172811	-0.0141264
	air, rewired	0.0163885	0.0191794	0.0131713	0.0196166	-0.0162882	0.00435094	0.0133222	0.0163876	0.00661872
Fig 5l		Each cell is the y value of a circle in the plot
From left to right	Farnesol, control	-0.224327	-0.119292	-0.185677	-0.0655701	-0.188131	-0.100686	-0.0454119	-0.134573
	Farnesol, rewired	0.00984879	0.120575	-0.00551249	-0.047342	0.0174128	-0.000151399	0.0191482	0.00697469	-0.00944545	0.0470461	0.054393
	MP, control	-0.23277	-0.112991	-0.173802	-0.282087	-0.0389552	-0.0833537	-0.0407711	-0.139966
	MP, rewired	-0.00744192	0.0415867	-0.0768896	-0.0735164	-0.139164	-0.0245419	-0.191805	-0.00503109	0.0012425	-0.223136	-0.174877
	air, control	-0.0134962	-0.0207171	-0.0225915	-0.00710673	0.0276933	-0.0179605	0.0268739	0.0165733
	air, rewired	0.0042945	-0.0238165	0.0139409	0.0138487	-0.00794488	0.00943913	0.00436346	0.00232196	0.00717372	-0.0243558	0.0011904
[truncated: 234 more columns]

## Sheet: ED Figure 2
ED Fig 2a, b	mRNA level measured by scRNA sequencing, unit: log2(CPM + 1)
glomerulus type	'DA4l'	'VA2'	'VM3'	'DL3'	'DL1'	'DA1'	'DM2'	'VA1d'	'VA1v'	'DC3'
Con, x axis	9.31097	7.3809	1.02947	11.5149	3.36373	11.2614	7.60302	10.6087	9.70809	8.22094
Con, y axis	8.35344	2.30761	0	10.34	7.82551	8.84553	7.60353	9.69059	3.04958	7.04718
klg, x axis	9.49227	8.39508	2.69347	9.8059	7.44988	6.06997	1.1918	0.711464	5.01062	9.11459
klg, y axis	8.18615	9.32472	0	4.43729	9.14251	7.25383	0.393002	0.534261	3.72155	6.56142

## Sheet: ED Figure 3
	mRNA level measured by scRNA sequencing, unit: log2(CPM + 1)								Displayed along the x axis, from left to right
ED Fig 3a
kek1	0.483949	0.732046	1.72198	2.09863	2.51478	3.06793	3.09204	3.85785	4.25048	4.62748	4.74441	4.77655	4.91379	5.51837	5.81942	5.87682	6.05874	6.47406	6.86672	6.96068	7.26535	7.29857	7.31141	7.51396	7.64687
Fili	0	0	0	0	0	0	0	0	0	0	0	0	0	0.0156659	0.101843	0.106944	0.20835	0.226483	0.345526	0.41797	0.454011	0.971825	1.4833	2.04046	2.6481
Ptp10D	1.72445	1.7957	1.83595	1.97117	2.00935	2.09402	2.10761	2.11872	2.14886	2.48387	2.58522	2.62791	2.73904	2.77982	2.85346	2.85491	3.03019	3.22445	3.23067	3.3881	3.51424	3.56144	4.04372	4.33052	4.53532
Toll2	0	0	0	0	0	0	0.0340042	0.0604766	0.169475	0.256826	0.430642	0.452811	0.951583	0.973161	1.09842	1.54042	1.57028	2.08178	2.22305	2.37411	2.59656	2.99476	3.10352	3.98714	4.30504
kirre	0.302865	0.692622	0.747313	1.29448	1.58554	1.59353	1.71708	1.84278	1.99434	2.23126	2.34409	2.48867	2.54112	2.64015	2.82414	2.90712	2.99079	3.02696	3.84114	4.02674	4.0607	4.16336	4.19519	4.22171	4.87383
hbs	0	0.21821	0.902068	0.911776	1.31903	1.4058	1.42219	1.78033	2.04835	2.30962	2.34803	2.5373	2.57119	2.69814	2.81532	2.84678	2.8889	2.94286	2.95026	3.08346	3.5769	3.6027	4.50945	4.52427	5.22951
sns	0.78546	1.8534	1.89219	2.13587	2.21547	2.37124	2.43054	2.44289	2.68388	2.775	2.87479	3.09938	3.15497	3.24577	3.34773	3.50889	3.53395	3.61049	3.89094	4.3579	4.54003	5.00303	5.26169	5.27465	6.0496
Ten-a	3.86643	4.17834	5.80492	5.81845	5.95463	6.2462	6.36794	6.56156	6.65989	6.84601	6.86458	6.87784	6.9245	7.07415	7.35486	7.37156	7.48527	7.56324	7.64112	7.66194	7.67287	7.83934	7.9224	8.09907	8.31338
Ten-m	0.205126	0.546009	0.761265	1.47333	1.54363	2.16418	2.23946	2.26743	2.60996	3.09383	3.20171	3.21727	3.27571	3.41672	3.43006	3.907	4.48096	5.1753	5.25713	5.29305	5.36354	5.92212	6.03438	6.92233	7.69925
klg	0	0	0	0.393002	0.534261	2.19345	2.50238	3.72155	4.43729	5.83965	5.92155	6.56142	7.17142	7.25383	8.18615	8.36695	8.86875	9.14251	9.32472	9.38654	9.60307	9.76267	10.2625	10.6775	10.7914
Con	0	0.150648	0.181088	0.253548	1.8907	2.30761	3.04958	3.76206	5.3027	5.77619	6.54916	7.0295	7.04718	7.47182	7.60353	7.82551	8.18497	8.24317	8.28274	8.35344	8.79677	8.84553	9.06892	9.69059	10.34
ED Fig 3b
kek1	0.483949	0.732046	1.72198	2.09863	2.51478	3.06793	3.09204	3.85785	4.25048	4.62748	4.74441	4.77655	4.91379	5.51837	5.81942	5.87682	6.05874	6.47406	6.86672	6.96068	7.26535	7.29857	7.31141	7.51396	7.64687
Fili	0	0	0	0	0	0	0	0	0	0	0	0	0	0.0156659	0.101843	0.106944	0.20835	0.226483	0.345526	0.41797	0.454011	0.971825	1.4833	2.04046	2.6481
Ptp10D	1.72445	1.7957	1.83595	1.97117	2.00935	2.09402	2.10761	2.11872	2.14886	2.48387	2.58522	2.62791	2.73904	2.77982	2.85346	2.85491	3.03019	3.22445	3.23067	3.3881	3.51424	3.56144	4.04372	4.33052	4.53532
Toll2	0	0	0	0	0	0	0.0340042	0.0604766	0.169475	0.256826	0.430642	0.452811	0.951583	0.973161	1.09842	1.54042	1.57028	2.08178	2.22305	2.37411	2.59656	2.99476	3.10352	3.98714	4.30504
kirre	0.302865	0.692622	0.747313	1.29448	1.58554	1.59353	1.71708	1.84278	1.99434	2.23126	2.34409	2.48867	2.54112	2.64015	2.82414	2.90712	2.99079	3.02696	3.84114	4.02674	4.0607	4.16336	4.19519	4.22171	4.87383
hbs	0	0.21821	0.902068	0.911776	1.31903	1.4058	1.42219	1.78033	2.04835	2.30962	2.34803	2.5373	2.57119	2.69814	2.81532	2.84678	2.8889	2.94286	2.95026	3.08346	3.5769	3.6027	4.50945	4.52427	5.22951
sns	0.78546	1.8534	1.89219	2.13587	2.21547	2.37124	2.43054	2.44289	2.68388	2.775	2.87479	3.09938	3.15497	3.24577	3.34773	3.50889	3.53395	3.61049	3.89094	4.3579	4.54003	5.00303	5.26169	5.27465	6.0496
Con	0	0.150648	0.181088	0.253548	1.8907	2.30761	3.04958	3.76206	5.3027	5.77619	6.54916	7.0295	7.04718	7.47182	7.60353	7.82551	8.18497	8.24317	8.28274	8.35344	8.79677	8.84553	9.06892	9.69059	10.34
Ten-a	3.86643	4.17834	5.80492	5.81845	5.95463	6.2462	6.36794	6.56156	6.65989	6.84601	6.86458	6.87784	6.9245	7.07415	7.35486	7.37156	7.48527	7.56324	7.64112	7.66194	7.67287	7.83934	7.9224	8.09907	8.31338
Ten-m	0.205126	0.546009	0.761265	1.47333	1.54363	2.16418	2.23946	2.26743	2.60996	3.09383	3.20171	3.21727	3.27571	3.41672	3.43006	3.907	4.48096	5.1753	5.25713	5.29305	5.36354	5.92212	6.03438	6.92233	7.69925
klg	0	0	0	0.393002	0.534261	2.19345	2.50238	3.72155	4.43729	5.83965	5.92155	6.56142	7.17142	7.25383	8.18615	8.36695	8.86875	9.14251	9.32472	9.38654	9.60307	9.76267	10.2625	10.6775	10.7914
ED Fig 3c
	-5.99	-4.51	-3.97	-3.53	-3.27	-3.23	-3.11	-3.06	-2.91	-2.75	-2.73	-2.71	-2.67	-2.6	-2.46	-2.37	-2.33	-2.29	-2.11	-2.06	-2	-1.96	-1.9	-1.88	-1.75	-1.75	-1.75	-1.72	-1.68	-1.63	-1.53	-1.53	-1.52	-1.49	-1.47	-1.39	-1.38	-1.35	-1.32	-1.26	-1.25	-1.25	-1.22	-1.2	-1.18	-1.15	-1.14	-1.14	-1.11
[truncated: 449 more columns]

## Sheet: ED Figure 5
ED Fig 5b, top groups, from left to right	Each cell is the y value of a circle in the plot
No Ptp10D RNAi	9.63	15.53	2.81	20.8	70.46	13.83	0	18.12	10.52	4.39
No Ten-a RNAi	82.45	57.88	35.64	61.53	57.21
No Con RNAi	29.43	66.6	27.35	33.64	57.47	55.26	47.96	78.07	44.73	58.64
No Kek1 OE	1.69	0	13.42	16.63	59.54	15.99	1.18	19.64	0	22.12
No Fili OE	37.86	53.64	35.75	43.23	27.62	21.39	37.72	40.82	79.94
all five manipulation	8.61	0	10.25	9.69	1.12	0	4.51	4.48	2.87	0.87
ED Fig 5b, bottom groups, from left to right	Each cell is the y value of a circle in the plot
No Ptp10D RNAi	29.92	37.23	31.88	75.41	72.38	79.71	80.64	61.93	73.52	92.66	54.93	68.85
No Ten-a RNAi	30.71	12.17	23.77	32.07	4.33	11.17	15.4	15.06
No Con RNAi	75.82	47.72	54.28	46.59	29.49	26.17
No Kek1 OE	26.59	66.08	84.35	64.67	42.77	59.02	68.34	76.11	91.75	44.29
No Fili OE	48.37	76.64	86	81.67	47.39	41.1	86.06	65.37	61.23	75.93
all five manipulation	69.45	95.38	60.54	67.2	70.34	69.5	79.26	84.53	85.09	72.62	73.79	85.39	92.46	71.02	56.92

## Sheet: ED Figure 6
ED Fig 6b, top groups, from left to right	Each cell is the y value of a circle in the plot
WT	67.77	82.05	85.76	79.99	82.15	83.44	84.25	81.48	90.81	82.99	84.53	80.57	72.09
Male, rewired	4.51	4.48	2.87	0.87
Female, rewired	8.61	0	10.25	9.69	1.12	0
ED Fig 6b, bottom groups, from left to right	Each cell is the y value of a circle in the plot
WT	0.01	0	0	0	0	0	0	0	0	0	0
Male, rewired	69.45	95.38	60.54	67.2	70.34	79.26	84.53
Female, rewired	85.09	72.62	73.79	85.39	69.5	92.46	71.02	56.92

## Sheet: ED Figure 7
ED Fig 7b
x axis (time, unit: second, same for all the sub-panels)		-5	-4.95	-4.9	-4.85	-4.8	-4.75	-4.7	-4.65	-4.6	-4.55	-4.5	-4.45	-4.4	-4.35	-4.3	-4.25	-4.2	-4.15	-4.1	-4.05	-4	-3.95	-3.9	-3.85	-3.8	-3.75	-3.7	-3.65	-3.6	-3.55	-3.5	-3.45	-3.4	-3.35	-3.3	-3.25	-3.2	-3.15	-3.1	-3.05	-3	-2.95	-2.9	-2.85	-2.8	-2.75	-2.7	-2.65
y axis—dark traces (mean value, unit ∆F/F)
Top row, control flies	Farnesol column	0.0849482	0.0846228	0.0860164	0.0871967	0.0874435	0.0875564	0.0872776	0.0867293	0.0881997	0.0901352	0.0910388	0.0929706	0.092887	0.0930324	0.0916841	0.0902108	0.0898881	0.0878724	0.0883503	0.0879688	0.0863451	0.0871569	0.0877556	0.0894684	0.0912522	0.0926709	0.0910375	0.0875714	0.0844957	0.0822196	0.0819168	0.0842784	0.0872014	0.0886489	0.0893169	0.0886186	0.0874617	0.0864887	0.0867061	0.0880502	0.0902162	0.0941913	0.0977565	0.0980409	0.0961109	0.0928991	0.0904963	0.0904404
	MP column	0.0822333	0.0840126	0.0896219	0.0923119	0.0920376	0.0900019	0.0851507	0.0830507	0.0829742	0.0864696	0.0875776	0.0873001	0.0864276	0.0853086	0.0868232	0.0880421	0.0871057	0.0837702	0.0799041	0.0777593	0.0763416	0.0774723	0.0777691	0.0777917	0.0778427	0.0764626	0.0767494	0.0774061	0.078013	0.078665	0.0768363	0.0750944	0.0746163	0.0778478	0.0804875	0.0829168	0.0826956	0.0800302	0.0785846	0.0770565	0.0790319	0.0809458	0.0827958	0.0842721	0.0804745	0.0765306	0.0728745	0.0713445
	PA column	0.0678891	0.0689557	0.0671919	0.0647516	0.0616558	0.0595432	0.0611799	0.0627176	0.0656865	0.0664773	0.0654512	0.0654986	0.0656232	0.067286	0.0692718	0.0696982	0.0681435	0.0669834	0.0663334	0.0675362	0.0699496	0.0709012	0.0721842	0.0721593	0.0715196	0.070866	0.0692593	0.0687982	0.0685432	0.0682407	0.0676826	0.0671276	0.0672722	0.0681045	0.0682344	0.0680112	0.06777	0.065672	0.0645274	0.0632	0.0611193	0.0609158	0.0608034	0.0630501	0.0668259	0.0700269	0.0714829	0.0703602
	Air column	0.0756062	0.0770262	0.0787028	0.0805619	0.0805407	0.0798632	0.0785584	0.0780263	0.0760447	0.0749472	0.0744404	0.0727976	0.0718148	0.0694699	0.0664674	0.0645954	0.0641627	0.0666127	0.0691667	0.0715178	0.0701916	0.0652887	0.0600643	0.0551888	0.0540561	0.0568633	0.0595645	0.0616449	0.0646267	0.0665622	0.0690452	0.071896	0.0733158	0.0737101	0.0721591	0.0691438	0.0660149	0.0642472	0.0658075	0.0685542	0.0699622	0.0699189	0.0663279	0.0618956	0.0589717	0.0584271	0.0613967	0.0650485
y axis—dark traces (mean value, unit ∆F/F)
Bottom row, rewired flies	Farnesol column	0.0778222	0.0771554	0.0780689	0.0778827	0.078009	0.0774853	0.077247	0.0774594	0.0771012	0.0773179	0.0760223	0.0743387	0.0705383	0.069292	0.0711263	0.0752414	0.0800505	0.0821335	0.0805778	0.0774027	0.0748957	0.0757104	0.0776031	0.0793265	0.07986	0.0794583	0.0800895	0.0817943	0.0849272	0.084792	0.0825669	0.078895	0.0753267	0.0741749	0.0738891	0.0739925	0.0761316	0.077678	0.0780275	0.0800934	0.0793372	0.0801237	0.078425	0.0748723	0.0736913	0.0731046	0.0766478	0.0794466
	MP column	0.077265	0.0803041	0.0830102	0.0840756	0.0838375	0.0818636	0.0795653	0.0791854	0.078733	0.0791892	0.078772	0.0783501	0.0785705	0.0797009	0.0815956	0.0814105	0.0793602	0.0745145	0.0703423	0.0676731	0.0696515	0.0729834	0.0769778	0.0780468	0.0740453	0.0721096	0.0702681	0.071298	0.0741722	0.076993	0.079395	0.0804756	0.0800522	0.080108	0.0795724	0.0805648	0.0803474	0.0800895	0.0797046	0.0781779	0.0769531	0.0768637	0.0790634	0.08189	0.0833927	0.080744	0.0767247	0.0747824
	PA column	0.0737718	0.0771415	0.0798912	0.0804257	0.0793492	0.0778738	0.0779535	0.0781185	0.0778185	0.0764796	0.0742957	0.0724347	0.0702235	0.0689887	0.0679993	0.0692592	0.0726777	0.0757877	0.0766555	0.0764936	0.0754834	0.0749303	0.0762154	0.0767286	0.0765199	0.0745619	0.0720372	0.0707503	0.0705135	0.0711477	0.0724821	0.0735522	0.0760507	0.0779403	0.0764447	0.0767665	0.0765949	0.0788846	0.0800804	0.0791217	0.0761006	0.0731058	0.0718043	0.0734262	0.074484	0.0750336	0.0738639	0.0719269
	Air column	0.0699186	0.0714153	0.0732997	0.0742975	0.0747773	0.0743165	0.0737594	0.0732697	0.0718902	0.0721606	0.0725786	0.074723	0.074818	0.0752298	0.0745499	0.0739689	0.0733811	0.0727458	0.0734639	0.0741168	0.075458	0.0750789	0.0732355	0.0710953	0.0693382	0.0688683	0.0696389	0.0700107	0.0704466	0.0704203	0.0706131	0.0710412	0.0703257	0.070773	0.0696069	0.0681366	0.0650419	0.0619418	0.0624445	0.0651207	0.0690927	0.0733261	0.0745655	0.0739013	0.0723384	0.0700191	0.0703259	0.0706866
ED Fig 7c		Each cell is the y value of a circle in the plot
From left to right	Farnesol, control	-0.0699708	-0.0302324	-0.0913661	-0.0537439
	Farnesol, rewired	-0.103845	-0.086008	-0.0579842	-0.0144467	-0.00843514
	MP, control	-0.0165436	-0.038726	-0.0300205	-0.0255332
	MP, rewired	-0.0275103	-0.0490534	-0.0304143	-0.0378858	-0.0413268
	PA, control	-0.0346956	-0.0199859	-0.0935661	-0.0723117
	PA, rewired	-0.0640374	-0.102226	-0.062133	-0.0259494	-0.0447658
	air, control	0.0143201	0.008174	-0.0042848	-0.0014311
	air, rewired	0.0121185	0.0168581	-0.0106026	-0.00341496	0.0164265
[truncated: 234 more columns]

## Sheet: ED Figure 8
ED Fig 8b
exp #	fly type	unilateral wing extension time (min : sec)
1	control male
2	control male	13:01
3	control male	5:03	12:34	12:40	25:04	26:58
4	control male
5	control male	0:31	0:35	0:42	0:51	1:02	1:06	1:07	1:12	1:27	1:40	1:50	1:56	2:07	2:12	2:24	2:36	2:51	2:58	3:02	3:05	3:16	3:30	3:37	4:12	4:24	4:33	4:38	4:45	5:04	5:15	5:25	5:41	5:45	5:49	5:51	5:52	5:55	6:06	6:13	6:14	6:19	6:21	6:24	6:26	6:31	6:38	6:41	6:42
6	control male	13:37	13:46	13:51	13:52	21:32	21:43	21:50	21:57	22:06	22:12	22:13	22:14	22:23	22:28	22:30	22:33	22:38	22:51	23:01	23:04	23:06	23:16	23:17	23:28	23:32	23:35	23:45	23:52	24:02	24:02	24:04	24:14	24:15	24:26	24:37	24:45	24:50	24:55	25:02	25:19	25:25	25:32	25:34	25:43	25:51	26:13	26:23	26:29
7	control male	13:06	13:09	13:10	13:12	13:13	13:20	13:33	13:43	13:53	14:10	15:59	16:01	16:09	16:12	16:41	17:07	17:16	17:21	17:35	17:36	17:49	17:52	18:03	18:09	18:20	18:36	18:40	18:47	18:58	19:00	19:02	19:11	19:18	19:30	19:36	19:38	19:38	19:45	19:50	19:54	19:56	20:02	20:10	20:20	20:23	20:25	20:30	20:44
8	control male
9	control male
10	control male	11:02	11:04	11:05
11	control male
12	control male
13	control male
14	control male
15	control male	0:17	9:48	11:03	11:32	12:58	15:39	18:51	25:09
16	control male	1:42	1:43	1:46	2:13	2:31	2:45	2:52	3:10	3:19	3:19	3:30	3:37	3:43	3:45	3:57	4:10	4:19	4:29	4:37	4:48	5:03	5:12	5:24	5:34	5:54	6:03	6:07	6:48	6:53	6:55	7:18	7:25	7:40	7:48	7:51	7:59	8:06	8:11	8:17	8:27	8:29	8:40	8:43	8:48	8:57	9:06	9:17	9:24
17	control male	6:14	6:17	6:17	6:20	6:23	6:26	6:31	6:33	6:34	6:37	6:41	6:47	6:52	7:09	7:21	7:25	7:26	7:33	7:50	8:04	8:08	8:20	8:32	8:41	9:15	9:29	9:42	10:07	10:11	10:34	10:41	10:46	10:50	11:03	11:06	11:10	11:13	11:20	11:30	11:42	11:46	11:55	12:02	12:02	12:09	12:16	12:25	12:28
1	rewired male
2	rewired male	13:29	13:36	13:42	13:49	13:56	14:03	14:04	14:11	14:12	14:16	14:19	14:29	15:58	16:09	16:10	16:23	16:34	16:43	16:54	17:05	17:19	17:46	17:48	17:59	18:09	18:14	18:17	18:22	18:35	18:46	18:53	19:02	19:05	19:12	19:16	19:25	19:27	19:42	19:51	19:53	20:14	20:28	20:39	20:47	20:49	20:54	21:17	21:28
3	rewired male	12:21	14:14	14:18	14:23	14:34	14:48	14:50	15:13	15:34	15:44	16:07	16:10	16:14	16:23	16:27	16:42	16:44	16:49	17:02	17:09	17:15	17:29	17:36	17:44	17:52	18:00	18:05	18:15	18:24	18:37	18:48	19:04	19:15	19:23	19:31	19:57	20:18	20:21	20:27	20:32	20:46	20:51	20:59	21:09	21:20	21:38	21:45	21:54
4	rewired male
5	rewired male	2:15	2:27	2:40	2:47	3:04	3:18	3:45	3:54	4:07	4:20	4:32	4:36	4:44	4:51	5:08	5:16	5:43	5:52	6:08	6:25	6:26	6:35	6:46	7:00	7:09	7:16	7:19	7:26	7:33	7:35	7:51	8:03	8:16	8:22	8:33	8:40	8:50	8:59	9:15	9:20	9:30	9:35	9:43	9:44	10:00	10:01	10:15	10:23
6	rewired male	6:38	6:46	6:55	7:14	7:15	7:16	7:17	7:25	7:25	7:37	7:38	7:39	7:41	7:42	7:47	7:53	8:02	8:11	8:14	8:23	8:29	8:37	8:44	8:49	8:55	8:59	9:04	9:10	9:16	9:17	9:32	9:35	9:36	9:39	9:41	9:42	9:42	9:47	9:56	9:57	9:59	10:04	10:05	10:08	10:10	10:14	10:17	10:21
7	rewired male
8	rewired male
9	rewired male	13:39	16:22	17:57	18:26	18:26	21:06	21:07	21:09	21:12	23:09	23:53	23:55	24:01	24:10	24:25
10	rewired male	9:38	9:49	10:17	10:28	11:22	11:38	11:43	11:43	13:14	13:29	22:04	24:13	24:23	24:24	24:25	25:53	26:15	26:16	26:36
11	rewired male	0:54	4:23	4:31	4:36	4:40	4:47	4:59	4:59	5:20	5:39	5:40	5:51	6:00	6:04	6:05	6:12	6:22	6:26	6:32	6:38	6:42	7:03	7:11	7:20	7:21	7:22	7:30	7:35	7:36	7:41	7:48	7:51	7:55	8:00	8:02	8:10	8:12	8:17	8:23	8:25	8:36	8:39	8:46	8:51	8:59	9:06	9:10	9:12
12	rewired male	8:04	8:31	13:23	13:35	14:01	14:32	14:45	14:55	15:03	15:13	15:19	15:29	15:38	15:44	16:04	16:05	16:19	16:27	16:31	16:54	17:07	17:46	17:46	18:18	18:25	18:31	18:38	18:51	18:57	19:02	19:07	19:27	19:36	19:38	19:39	19:55	20:07	20:10	20:20	20:27	20:48	21:01	21:05	21:18	21:28	21:41	21:56	22:15
13	rewired male
14	rewired male	8:09	8:18	8:23	9:06	10:04	10:15	10:36	10:57	11:37	12:54	14:40	14:59	15:04	15:10	15:21	15:33	15:56	16:17	16:38	16:57	17:01	17:09	17:30	17:54	18:03	18:33	18:37	18:45	19:09	19:19	19:24	19:42	20:04	20:06	20:20	20:21	20:36	20:39	20:47	21:22	21:36	21:51	23:19	23:24	23:33	23:47	23:53	24:40
15	rewired male
16	rewired male	2:04	2:08	2:18	2:41	2:51	3:43	3:53	4:28	4:42	4:57	5:10	5:11	5:24	5:32	5:32	5:50	5:57	6:05	6:11	6:35	7:45	7:55	7:57	8:05	8:52	9:21	9:29	9:37	9:38	9:46	11:25	11:44	11:50	11:58	12:07	12:15	12:27	12:28	12:35	13:12	13:15	13:28	13:40	13:48	14:04	14:16	14:23	14:38
17	rewired male
ED Fig 8c
	Total unilateral-wing-extension number within 25-minute recordings
	Each cell is the y value of a circle in the plot
	Wild type	68	0	1	5	0	194	53	77	0	0	3	0	0	0	0	8	210	177
	Rewired	0	102	82	0	192	222	0	0	15	19	205	0	59	0	107	0
ED Fig 8f	LED off
exp #	fly type	unilateral wing extension time (min : sec)
pair 1	rewired + Kir	1:33	1:34	1:37
	wild type
pair 2	rewired + Kir
	wild type
pair 3	rewired + Kir	0:06
	wild type
pair 4	rewired + Kir	0:52	0:53	0:55	0:55	0:55	0:57	0:59	1:02	1:03	1:04	1:04	1:07	1:15	1:25	1:40	1:41	1:45	1:46	1:49	2:23	2:24	2:33	3:26	3:27	3:27	3:28	3:33	3:35	3:42	4:12	4:13	4:16
	wild type
pair 5	rewired + Kir	0:10	0:20	0:22	0:52	1:29
	wild type
pair 6	rewired + Kir	4:25	4:55
	wild type
pair 7	rewired + Kir
	wild type
pair 8	rewired + Kir
	wild type
pair 9	rewired + Kir
	wild type
pair 10	rewired + Kir
	wild type
pair 11	rewired + Kir
	wild type
pair 12	rewired + Kir	0:23	0:27	0:46	0:50	0:58	1:02	1:13	1:16	1:28	1:35	1:35	1:54	1:58	2:02	2:15	2:24	2:29	2:39	2:42	2:46	2:52	2:53	2:53	2:59	3:05	3:12	3:16	3:18	3:22	3:27	3:32	3:35	3:44	3:52	3:59	4:08	4:12	4:19	4:21	4:30	4:36	4:37	4:42	4:47	4:55	5:10	5:16	5:22
	wild type
ED Fig 8g	LED off
exp #	fly type	unilateral wing extension time (min : sec)
pair 1	rewired + csChrimson	0:15	0:30	1:25	1:30	1:37	1:44	1:47	1:58	2:06	2:10	2:18	2:24	2:27	2:31	2:39	3:00	3:06	3:13	3:52	5:02	5:15	5:49	5:56
	wild type
pair 2	rewired + csChrimson	2:13	2:15	2:19
	wild type
pair 3	rewired + csChrimson	3:52	3:55
	wild type
pair 4	rewired + csChrimson	1:48	1:54	1:59	2:02	2:05	2:09	2:16	2:20	2:26	2:28	2:29	2:30	2:32	2:37	2:38	2:48	2:50	2:57	3:02	3:12	3:19	3:25	3:26	3:31	3:38	3:42	3:42	3:43	3:47	3:54	3:57	4:05	4:09	4:13	4:15	4:16	4:19	4:35	4:36	4:45	4:52	5:07	5:09	5:16	5:16
	wild type
pair 5	rewired + csChrimson	1:09	2:54	4:40	4:59
	wild type
pair 6	rewired + csChrimson	3:10	3:13	3:23	3:37	3:41	3:46	3:53	3:56	3:57	4:10	4:18	4:27	4:28	4:52	4:53	4:56	5:00	5:06	5:14	5:18	5:21	5:23	5:43	5:50
	wild type
pair 7	rewired + csChrimson	0:26
	wild type
pair 8	rewired + csChrimson
	wild type
pair 9	rewired + csChrimson	0:07	4:19
	wild type
pair 10	rewired + csChrimson	0:49	2:05	2:30	2:48	2:53	2:56	9:59
	wild type	9:58	10:21
pair 11	rewired + csChrimson	5:23	5:31	5:45	5:53
	wild type	5:32
pair 12	rewired + csChrimson
	wild type	1:18
ED Fig 8h	LED on
exp #	fly type
pair 1	rewired + Kir
	wild type
pair 2	rewired + Kir
	wild type
pair 3	rewired + Kir
	wild type
pair 4	rewired + Kir	0:14	0:22	0:23	0:27	4:49	4:51
	wild type	1:09
pair 5	rewired + Kir
	wild type
pair 6	rewired + Kir
	wild type
pair 7	rewired + Kir
	wild type
pair 8	rewired + Kir
	wild type
pair 9	rewired + Kir
	wild type
pair 10	rewired + Kir
	wild type
pair 11	rewired + Kir
	wild type
pair 12	rewired + Kir	0:41
	wild type
ED Fig 8i	LED on
exp #	fly type
pair 1	rewired + csChrimson	0:10	0:19	0:24	0:24	0:32	0:36	0:42	0:57	1:00	1:01	1:06	1:12	1:19	1:30	1:32	1:38	1:43	1:48	1:54	1:54	1:55	1:55	1:56	1:56	1:57	2:00	2:02	2:02	2:02	2:03	2:07	2:09	2:09	2:10	2:11	2:11	2:13	2:15	2:15	2:16	2:17	2:18	2:20	2:23	2:26	2:29	2:33	2:35
	wild type
pair 2	rewired + csChrimson
	wild type
pair 3	rewired + csChrimson
	wild type
pair 4	rewired + csChrimson	0:02	0:04	0:05	0:16	0:24	0:28	0:32	0:34	0:38	0:39	0:40	0:41	0:47	0:51	0:59	1:06	1:10	1:12	1:13	1:13	1:14	1:17	1:21	1:22	1:24	1:26	1:30	1:34	1:42	1:47	1:49	1:50	1:51	1:53	1:56	1:58
	wild type
pair 5	rewired + csChrimson	0:16	0:17	0:19	1:03	1:11	1:15	1:18	1:20	1:22	1:26	2:14	3:50	4:21	4:27
	wild type
pair 6	rewired + csChrimson
	wild type
pair 7	rewired + csChrimson
	wild type
pair 8	rewired + csChrimson
	wild type
pair 9	rewired + csChrimson
	wild type
pair 10	rewired + csChrimson	0:27	0:32	0:32	0:46	0:46	0:46	0:48	0:50
	wild type
pair 11	rewired + csChrimson
	wild type
pair 12	rewired + csChrimson	1:58	2:01	2:08	2:14	2:16	2:24
	wild type
ED Fig 8j
	Total unilateral-wing-extension number within 5-minute recordings
	Each cell is the y value of a circle in the plot
LED OFF	Control	0	0	0	0	0	0	0	0	0	0	0	0
	Rewired + Kir	3	0	1	32	5	2	0	0	0	0	0	54
	Control	0	0	0	0	0	0	0	0	0	2	1	1
	Rewired + csChrimson	23	3	2	45	4	24	1	0	2	7	4	0
LED ON	Control	0	0	0	1	0	0	0	0	0	0	0	0
	Rewired + Kir	0	0	0	6	0	0	0	0	0	0	0	1
	Control	0	0	0	0	0	0	0	0	0	0	0	0
	Rewired + csChrimson	89	0	0	36	14	0	0	0	0	8	0	6
ED Fig 8k
exp #	fly type	unilateral wing extension time (min : sec)
pair 1	Kir	0:36	0:42	0:43	0:58	11:07
	wild type	2:17	2:48	4:44	5:11	5:30
pair 2	Kir	0:45	1:10	1:11	1:15	1:42	1:46	1:52	1:56	2:16	2:36	2:41	2:58	3:03	3:14	3:21	3:22	3:34	3:42	3:49	3:50	3:58	4:06	4:15	4:21	4:37	4:43	4:52	4:59	5:07	5:12	5:18	6:00	6:06	6:11	6:22	6:28	6:42	6:50	6:55	7:05	7:11	7:22	7:38	7:41	7:52	8:23	8:28	8:32
	wild type	8:34
pair 3	Kir	1:02	2:03
	wild type	21:00
pair 4	Kir	3:01	3:03	3:14	3:19	4:08	4:11	14:53
	wild type
pair 5	Kir	1:06	1:19	1:52	1:56	2:03	2:13	2:36	2:46	2:50	3:05	4:28	4:34	5:46	6:18	6:20	6:23	6:37	6:39	17:22	17:27	17:29
	wild type	0:38	11:08
pair 6	Kir	1:16	1:27	2:09	2:10	2:13	2:18	2:46	2:47	2:51	2:52	3:06	3:12	3:15	3:23	3:27	3:28	3:38	3:41	3:42	3:42	3:42	3:43	3:48	3:52	3:56	4:16	4:17	4:18	4:20	4:33	4:44	4:47	5:05	5:12	5:31	6:04	6:06	6:07	6:17	6:33	6:34	6:54	7:14	17:17
	wild type
pair 7	Kir	11:08	11:09	11:11	11:32	18:11	18:19	19:53	19:53	19:54
	wild type
pair 8	Kir	10:12	11:00	11:01	11:03	11:07	11:07	11:08	17:11	17:13	17:18	17:21	17:30	17:36	18:04	18:11	19:27	21:21	21:32	23:07
	wild type
pair 9	Kir	10:46	11:04	11:05	11:06	11:07	11:07	12:07	12:29	13:05	13:37	13:45	13:50	14:31	14:33	26:36
	wild type	2:19	4:45	6:29
pair 10	Kir	1:37	1:38	1:41	2:28	2:31	5:23	5:24	5:24	5:55	6:58	7:35	13:40	13:51	13:52
	wild type	14:50
pair 11	Kir
	wild type	9:10
pair 12	Kir	1:59	2:04	2:13	2:18	2:32	2:54	2:59	3:07	4:32
	wild type
pair 13	Kir	4:49	4:54	5:03	5:12	5:22	5:46	6:13
	wild type
pair 14	Kir	4:52	11:54
	wild type	7:00	7:07	11:27	16:16
pair 15	Kir	0:47	0:50	0:56	1:06	1:14	1:21	2:18	4:46	13:41
	wild type
pair 16	Kir	24:57
	wild type
pair 17	Kir
	wild type
pair 18	Kir	2:27	9:17	9:28
	wild type	4:28	4:28
ED Fig 8l
	Total unilateral-wing-extension number within 25-minute recordings
	Each cell is the y value of a circle in the plot
	Wild type	5	1	1	0	2	0	0	0	3	1	1	0	0	4	0	0	0	2
	Kir	5	173	2	7	21	44	9	19	15	14	0	9	7	2	9	1	0	3
[truncated: 174 more columns]
